# Supplementary material for: Long-term visual outcomes in spasmus nutans
Source: BMC Ophthalmol. 2024 Jun 12;24:253. doi: 10.1186/s12886-024-03494-7 (PMC11170908; doi:10.1186/s12886-024-03494-7)
Supplement: Supplementary file 1 — Supplementary Material 1 [file 12886_2024_3494_MOESM1_ESM.xlsx]

## Sheet: >1 Visit
Insurance Private	Medicaid	Date of Birth	Date First Appointment	Date Last Appointment	Gender	Race (1=Other, 2=Caucasian, 3=African American or Black, 4=Middle Eastern, 5=Asian, 6=Dominican, 7=Thai, blank=Unable to collect)	Ethnicity	H/o prematurity	Down syndrome	Exam Date Diagnosed with Spasmus Nutans	Age that parents first noticed head bobbing, nystagmus or head turning (months)	Age Diagnosis	Exam Date with Resolution of Symptoms (blank if still had spasmus nutans at last exam date)	Date of Exam Diagnosed with Spasmus Nutans	CRet Sphere OD	CRet Cylinder OD	CRet Axis OD	CRet Sphere OS	CRet Cylinder OS	CRet Axis OS	BCVA OD	BCVA OS	EOMs (1=wnl, 0=abnormal)	Ocular alignment (1=orthotropic)	Strabismus	Asymmetric nystagmus	Description of nystagmus	Head bobbing	AHP	Description of head position	DVD (0=no, 1=yes)	Amblyopia	Stereopsis	VFs OD (1=wnl)	VFs OS (1=wnl)	Pupils OD (1=wnl)	Pupils OS (1=wnl)	Anterior segment notable findings (0=wnl)	Posterior segment notable findings (0=wnl)	Posterior segment notable findings	Neuroimaging	Type of neuroimaging (1=MRI, 0=CT)	Completely normal/unremarkable MRI? 1=yes	Date of neuroimaging	Age at time of neuroimaging (months)	Strabismus surgery	Last Exam Date with resolution of spasmus nutans symptoms? (1=yes, 0=no)	Date of Last Exam	CRet Sphere OD
1	0	2003-04-21	2004-03-30	2018-09-10	0	1	1	0	1	2004-03-30	6	11	2007-10-18	2004-03-30	2.5	-1	135	2.5	-1	45	20/94	20/130	1	1	0	1	Horizontal nystagmus OS > OD	1	1		0	0		1	1	1	1	0	0		1	1	0	2004-05-27	13	0	1	2018-09-10	1.5
1	0	2005-01-07	2005-07-25	2021-04-15	1	2	0	0	1	2005-07-25	6	6	2008-09-24	2005-07-25	5	-2	180	5	-2	180	20/190	20/190	1	1	0	1	Intermittent, fine, pendular nystagmus OS > OD	1	0		0	0		1	1	1	1	0	0		0					0	1	2021-04-15	4.5
1	0	2003-11-07	2005-02-15	2018-05-07	1	2	0	1	0	2005-02-15	15	15	2007-05-02	2005-02-15	5	-1.5	180	5	-1.5	180	20/80	20/100	1	1	0	0	variable nystagmus, which is horizontal in all gaze directions. There is no vertical component and no torsional component. It is a moderate amplitude, pendular nystagmus. Direction of the nystagmus reverses with gaze so that in far right gaze it is right beating and faster and in far left gaze it is left beating and faster	1	1	slight head turn to the right as the null point is in slight left gaze	0	0		1	1	1	1	0	0		1	1	1	2005-02-25	15	0	1	2018-05-07	4
0	0	2005-05-25	2006-09-29	2019-06-12	0	3	0	0	0	2006-09-29	12	16	2007-05-25	2006-09-29	2.5			2.5			20/270	20/270	1	1	0	1	intermittent, very high-amplitude, low-frequency ("shimmering") nystagmus in each eye, which was mostly apparent in the right eye, and at times seemingly monocular, but certainly present on the left as well under close observation	1	0		0	0		1	1	1	1	0	0		0					0	1	2019-06-12	-0.5
1	0	2003-06-04	2006-11-21	2009-06-30	1	2	0	0	1	2007-07-31		49	2008-12-30	2007-07-31	-2			-0.5			20/47	20/47	1	1	0	0	horizontal medium amplitude nystagmus with high frequency. This decreased in down gaze and increased on up gaze; pendular	1	1	Chin up position	0	0		1	1	1	1	0	0		0					0	1	2009-06-30	-2
1	0	2007-08-10	2007-12-18	2021-05-25	0	2	0	0	0	2007-12-18	4	4	2014-05-13	2007-12-18	-5.5			-5.5			20/180	20/180	1	1	0	1	very fine nystagmus, left greater than right	1	1	Chin down position initially but then chin elevated position and a head turn to the left to decrease the nystagmus	0	0		1	1	1	1	0	0		1	1	0	2008-03-20	7	0	1	2021-05-25	-10
0	0	2009-05-30	2010-07-14	2012-04-09	0	3	0	0	0	2010-07-14	2	13	2012-04-09	2010-07-14	-0.25	-0.5	180	-0.25	-0.5	180	20/94	20/190	1	1	0	1	very fine pendular nystagmus in the left eye only	1	0		0	0		1	1	1	1	0	0		1	1	0	2010-08-30	15	0	1	2012-04-09	-6
1	0	2007-08-14	2010-10-22	2018-10-10	0	3	0	0	0	2010-10-22	24	38	2018-10-10	2010-10-22				-1.5			20/60	20/125	1	1	0	1	Horizontal nystagmus OS > OD	1	0		0	1		1	1	1	1	0	1	Cupped optic nerves OU with normal IOP to palpation	1	1	1	2018-11-06	134	0	1	2018-10-10	-4.25
1	0	2010-08-04	2011-03-14	2017-10-17	1	2	0	1	0	2011-03-14	1	7	2012-03-13	2011-03-14	3.5			3.5			20/130	20/130	1	0	1	0	Fine rotary nystagmus	1	0		0	0		1	1	1	1	0	0		1	0	0	2013-01-21	29	1	1	2017-10-17	4.25
0	1	2011-06-20	2013-10-15	2019-12-31	1	4	0	1	0	2013-10-15	12	27	2016-06-22	2013-10-15	0.5	2.75	90	0.5	2.25	90	20/89	20/89	1	1	0	1	High frequency shimmering nystagmus horizontal OS that increases in right gaze	1	1	Right face turn 15 degrees	0	0		1	1	1	1	0	0		0					0	1	2019-12-31	2.25
1	0	2011-03-14	2012-01-04	2020-06-12	1	5	0	0	1	2012-01-04	2	9	2018-06-26	2012-01-04	-0.25	1	70	-0.25	1	110	20/270	20/270	0	1	1	1	Asymmetric nystagmus horizontal OD > OS greatest in left gaze	1	1	Right head tilt	0	0		1	1	1	1	0	0		1	1	1	2019-07-12	99	1	1	2020-06-12	-0.5
0	0	2012-02-24	2013-10-02	2019-12-10	0	2	0	1	0	2013-10-02	13	19	2015-09-16	2013-10-02	2			2.5			20/130	20/94	1	1	0	1	Nystagmus low frequency low amplitude horizontal intermittent each eye OD > OS	1	1	Right head tilt in distance	0	0		1	1	1	1	0	0		0					0	1	2019-12-10	2.5
0	0	2014-05-17	2015-05-06	2018-04-09	0	3	0	0	0	2015-05-06	7	11	2017-02-21	2015-05-06	-2	2.5	90	-2	2.5	90	20/130	20/130	1	1	0	0	Horizontal small amplitude low frequency that increases in upgaze	1	0		0	0		1	1	1	1	0	0		1	1	1	2015-05-08	11	0	1	2018-04-09	-3.5
0	1	2016-03-12	2017-04-04	2018-08-21	1	6	0	0	0	2017-04-04	9	12	2018-08-21	2017-04-04	3			3			20/130	20/130	1	0	1	0	Fine nystagmus	1	0		0	0		1	1	1	1	0	0		1	1	0	2017-07-21	16	0	1	2018-08-21	2.5
0	1	2015-11-11	2016-03-31	2016-11-17	0	7	0	0	0	2016-03-31	4	4		2016-03-31	3.5	2.5	90	5	2	90	20/360	20/360	1	1	0	1	Small amplitude pendular OS only	0	1	Left head turn	0	0		1	1	1	1	0	0		1	1	0	2016-06-16	7	0	0	2016-11-17
1	0	2015-12-07	2016-06-21	2016-11-17	0	7	0	0	0	2016-06-21	3	6		2016-06-21	7.5	1.5	90	7.5	1.5	90	20/521	20/521	1	1	0	0	vertical and rotary nystagmus in all positions of gaze without a null point, although the nystagmus sometimes spontaneously dampened at near	1	1	Head turn	0	0		1	1	1	1	0	0		1	1	1			0	0	2016-11-17	7
0	0	2016-08-22	2017-03-03	2019-01-04	0	3	0	0	1	2017-03-03	1	6	2019-01-04	2017-03-03	Plano			Plano			20/260	20/260	1	1	0	1	high-frequency, low-amplitude horizontal pendular nystagmus appearing similar in all directions slightly more noticeable in the left eye than in the right	1	0		0	0		1	1	1	1	0	0		1	1	0	2017-03-21	6	0	1	2019-01-04	Plano
1	0	2018-08-15	2019-12-09	2021-01-11	0	5	0	0	1	2019-12-09	6	15	2021-01-11	2019-12-09	1	1	105	1.5			20/270	20/270	1	1	0	0	horizontal, low amplitude nystagmus	1	1	Left head turn	0	0		1	1	1	1	0	0		1	1	0	2020-08-06	23	0	1	2021-01-11	-1.5
0	1	2018-02-09	2019-02-26	2021-04-13	0	2	0	0	0	2019-02-26	9	12	2020-06-23	2019-02-26	1	2.25	100	1	2	90	20/130	20/130	1	1	0	1	small amplitude and high frequency nystagmus - looks like fine shakiness - likely rotatory - no latent nystagmus	1	0		0	0				1	1	0	0		1	1	1	2019-03-12	13	0	1	2021-04-13	1
0	1	2015-09-08	2019-05-16	2020-12-29	1	2	0	0	0	2019-05-16	12	44		2019-05-16	7	2	55	7.5	1	125	20/100	20/60	1	0	1	1	Torsional nystagmus OD > OS	1	0		0	1	0	1	1	1	1	0	0		1	1	1	2019-06-14	45	0	0	2020-12-29	7.25
0	1	2016-04-02	2019-04-04	2019-08-16	1	2	0	1	0	2019-04-04	36	36		2019-04-04	0.75			0.5			20/130	20/130	1	1	1	1	vertical nystagmus OD, rotary nystagmus OS	1	1	Right head turn	0	0	1	1	1	1	1	0	0		1	1	0	2019-06-04	38	0	0	2019-08-16
0	0	2018-01-13	2019-07-18	2019-11-05	0			1	0	2019-07-18	9	18		2019-07-18	2	0.75	90	2	0.75	90	20/130	20/130	1	1	0	0	fine horizontal shimmering with corresponding intermittent head shaking and AHP	1	1	Right head turn and left head tilt	0	0	1	1	1	1	1	0	0		1	1	1	2019-01-07	11	0	0	2019-11-05
1	0	2015-07-17	2016-07-22	2021-08-12	0			0	0	2016-07-22	12	12	2018-06-21	2016-07-22	0.75			1	-1.75	180	20/30	20/30	1	0	0	0		1	1	Left face turn	1	0				1	1	0	0		1	1	1	2016-07-22	12	1	1	2021-08-12	-0.5
0	1	2010-08-07	2012-02-07		0	3	0			2012-02-07		18		2012-02-07	Plano			Plano			20/270	20/270	1	1	0	0	fine horizontal nystagmus with vertical and horizontal head bobbing. He had fine fast amplitude horizontal nystagmus	1	0		0	0		1	1	1	1	0	0		0					0
0	1	2008-10-04	2010-10-08		0	3	0			2010-10-08		24		2010-10-08	0.5			0.5	-0.5	180	F+F	F+F	1	1	0	1	had intermittent, fine, pendular nystagmus only in his right eye	1	0		0	0		1	1	1	1	0	1	coloboma choroid OD	1	1	1	2010-10-08	24	0
0	1	2013-03-25	2014-06-26		0	3	0	1		2014-06-26	11	15		2014-06-26	3			3			20/360	20/360	1	1	0	1	nystagmus in the left eye	1	0		0	0	1	1	1	1	1	0	0		1	1	0	2015-02-26	23	0
0	1	2014-12-08	2016-03-07		1			0	0	2016-03-07	11	14		2016-03-07	0.75	0.75	135	0.75	0.75	45	20/380	20/380	1	1	0	1	flickering horizontal nystagmus that was seen in primary gaze and in all gazes, which adds a variable quality to its severity. The patient may have had a slight dampening of that nystagmus in far right gaze	1	1	left head turn	0	0		1	1	1	1	0	0					2016-03-18	15	0
0	1	2005-08-14	2006-06-28		1	3	0	1	0	2006-06-28	5	10		2006-06-28	-0.25			Plano			20/190	20/130	1	1	0	1	Didn't see on exam but by history	1	0		0	0		1	1	1	1	0	0		0					0
0	1	2003-11-18	2004-06-18		0	2	0	0	0	2004-06-18	5	7		2004-06-18							F+F	F+F	1	1	0	0	intermittent, coarse nystagmus in both eyes, which was quite symmetrical	1	0		0	0		1	1	1	1	0	0		0					0
0	1	2008-08-24	2009-01-09		1	3	0	0	0	2009-01-09	3	4		2009-01-09							F+F	F+F	1	1	0	1	fast beating, small amplitude, horizontal nystagmus present in left gaze and down gaze only	1	0		0	0		1	1	1	1	0	0		1	1	1	2009-01-10	4	0
1	0	2010-12-05	2011-06-10		1	2	0	0	0	2011-06-10		6		2011-06-10	1.5			1.5			20/270	20/270	1	1	0	1	ude and variable in frequency in the right eye much greater than in the left	1	1		0	0		1	1	1	1	0	0		1	1	1	2011-06-27	6	0
1	0	2017-05-14	2019-10-15		0	2	0	0	0	2019-10-15		29		2019-10-15	0.5	0.5	90	0.5	0.5	90	20/94	20/94	1	0	1	0	Small intermittent comitant nystagmus	1	1		0	0	0	1	1	1	1	0	0		1	1	1		9	0
[truncated: 25 more columns]

## Sheet: Only 1 Visit
Health insurance	Date of Birth	Date Appointment	Gender (1=female, 0=male)	Race (1=Other, 2=Caucasian, 3=African American or Black, 4=Middle Eastern, 5=Asian, 6=Dominican, 7=Thai, blank=Unable to collect)	Ethnicity (1=Hispanic or Latino, 0=Hispanic or Latino, blank if unable to collect)	Premature? (1=yes)	Down syndrome (1=yes)	Exam Date Diagnosed with Spasmus Nutans	Age that parents first noticed head bobbing, nystagmus or head turning (months)	Age of Diagnosis of Spasmus Nutans in clinic (months)	Date of Exam Diagnosed with Spasmus Nutans	CRet Sphere OD	CRet Cylinder OD	CRet Axis OD	CRet Sphere OS	CRet Cylinder OS	CRet Axis OS	Either eye outside of PPP? (1=yes, 0=no)	BCVA OD	BCVA OS	EOMs (1=wnl, 0=abnormal)	Ocular alignment (1=orthotropic)	Strabismus Diagnosis (0=no strabismus, 1=strabismus)	Asymmetric nystagmus? Everyone had nystagmus (1=yes, 0=no)	Description of nystagmus	Head bobbing (0=no, 1=yes)	Anomalous head position (0=no, 1=yes)	Description of head position	DVD (0=no, 1=yes)	Amblyopia (0=no, 1=yes)	Stereopsis (0=no, 1=yes, blank if unable)	VFs OD (1=wnl)	VFs OS (1=wnl)	Pupils OD (1=wnl)	Pupils OS (1=wnl)	Anterior segment notable findings (0=wnl)	Posterior segment notable findings (0=wnl)	Posterior segment notable findings	Neuroimaging performed? (0=no, 1=yes)	Type of neuroimaging (1=MRI, 0=CT)	Completely normal/unremarkable MRI? 1=yes	Date of neuroimaging	Age at time of neuroimaging (months)	Strabismus surgery performed (0=no, 1=yes)
MassHealth	2010-08-07	2012-02-07	0	3	0			2012-02-07		18	2012-02-07	Plano			Plano			0	20/270	20/270	1	1	0	0	fine horizontal nystagmus with vertical and horizontal head bobbing. He had fine fast amplitude horizontal nystagmus	1	0		0	0		1	1	1	1	0	0		0					0
MassHealth	2008-10-04	2010-10-08	0	3	0			2010-10-08		24	2010-10-08	0.5			0.5	-0.5	180	0	F+F	F+F	1	1	0	1	had intermittent, fine, pendular nystagmus only in his right eye	1	0		0	0		1	1	1	1	0	1	coloboma choroid OD	1	1	1	2010-10-08	24	0
MassHealth	2013-03-25	2014-06-26	0	3	0	1		2014-06-26	11	15	2014-06-26	3			3			0	20/360	20/360	1	1	0	1	nystagmus in the left eye	1	0		0	0	1	1	1	1	1	0	0		1	1	0	2015-02-26	23	0
MassHealth	2014-12-08	2016-03-07	1			0	0	2016-03-07	11	14	2016-03-07	0.75	0.75	135	0.75	0.75	45	0	20/380	20/380	1	1	0	1	flickering horizontal nystagmus that was seen in primary gaze and in all gazes, which adds a variable quality to its severity. The patient may have had a slight dampening of that nystagmus in far right gaze	1	1	left head turn	0	0		1	1	1	1	0	0					2016-03-18	15	0
MassHealth	2005-08-14	2006-06-28	1	3	0	1	0	2006-06-28	5	10	2006-06-28	-0.25			Plano			0	20/190	20/130	1	1	0	1	Didn't see on exam but by history	1	0		0	0		1	1	1	1	0	0		0					0
Medicaid	2003-11-18	2004-06-18	0	2	0	0	0	2004-06-18	5	7	2004-06-18								F+F	F+F	1	1	0	0	intermittent, coarse nystagmus in both eyes, which was quite symmetrical	1	0		0	0		1	1	1	1	0	0		0					0
Medicaid	2008-08-24	2009-01-09	1	3	0	0	0	2009-01-09	3	4	2009-01-09								F+F	F+F	1	1	0	1	fast beating, small amplitude, horizontal nystagmus present in left gaze and down gaze only	1	0		0	0		1	1	1	1	0	0		1	1	1	2009-01-10	4	0
Blue Cross	2010-12-05	2011-06-10	1	2	0	0	0	2011-06-10		6	2011-06-10	1.5			1.5			0	20/270	20/270	1	1	0	1	ude and variable in frequency in the right eye much greater than in the left	1	1		0	0		1	1	1	1	0	0		1	1	1	2011-06-27	6	0
United Healthcare	2017-05-14	2019-10-15	0	2	0	0	0	2019-10-15		29	2019-10-15	0.5	0.5	90	0.5	0.5	90	0	20/94	20/94	1	0	1	0	Small intermittent comitant nystagmus	1	1		0	0	0	1	1	1	1	0	0		1	1	1		9	0
